# Supplementary material for: Defining the genotypic and phenotypic spectrum of X-linked MSL3-related disorder
Source: Genet Med. 2020 Nov 11;23(2):384–95. doi: 10.1038/s41436-020-00993-y (PMC7862064; doi:10.1038/s41436-020-00993-y)
Supplement: Supplementary file 2 — Supplementary Table S1 [file 41436_2020_993_MOESM2_ESM.xlsx]

## Sheet: Tabelle1
Individual	1	2	3	4	5	6	7	8	9	10	11	12	13	14	15	16	17	18	19	20	21	22	23	24	25	n	%
Age at last assessment	14 months	1 years 10 months	4 years 1 months	5 years 5 months	5 years 7 months	8 years 1 month	16 years 4 months	17 years 8 months	3 years 1 month	3 years 1 month	4 years 2 months	7 years 3 months	6 years 3 months	2 years 9 months	7 years 10 months	9 years 1 month	19 years 6 months	19 years 8 months	23 years	30 years	9 years 10 months	15 months	9 years 9 months	2 years 5 months	17 years 2 months
Gender	female	female	female	female	female	female	female	female	male	male	male	male	male	male	male	male	male	male	male	male	male	male	female	male	female
Variant in MSL3 (NM_078629.4)
cDNA change	c.1466+1G>A	c.1146del	c.1310A>C	c.589-4_591del	c.1319dup	c.808_809del	deletion of exons 6 to 8	c.1168_1169del	c.913C>T	c.1105C>T	c.1382-1G>A	c.1125_1141dup17	c.1370T>C	c.590_593del	c.1362_1364del	c.1171+2_1171+4del	c.961C>T	c.1373G>T	c.1314C>A	c.590_593del	c.865A>T	c.1347C>A	c.566dup	c.973_974del	c.1372C>T
Amino acid change	p.?	p.(Lys383Serfs*22)	p.(Asn437Thr)	p.?	p.(Gly441Argfs*2)	p.(Pro270Valfs*8)	p.?	p.(Lys390Glufs*6)	p.(Gln305*)	p.(Gln369*)	p.?	p.(Met381Argfs*30)	p.(Leu457Pro)	p.(Leu197*)	p.(Gln454del)	p.?	p.(Gln321*)	p.(Arg458Leu)	p.(Tyr438*)	p.(Leu197*)	p.(Lys289*)	p.(Tyr449*)	p.(Tyr189*)	p.(Gln326Alafs*5)	p.(Arg458*)
Zygosity	heterozygous	heterozygous	heterozygous	heterozygous	heterozygous	heterozygous	heterozygous	heterozygous	hemizygous	hemizygous	hemizygous	hemizygous	hemizygous	hemizygous	hemizygous	hemizygous	hemizygous	hemizygous	hemizygous	hemizygous	hemizygous	hemizygous	heterozygous	hemizygous	heterozygous
Inheritance	de novo	de novo	de novo	de novo	de novo	NA	de novo	variant not present in the mother (father not tested)	de novo	de novo	detected in mosaic form (8%) in mother	de novo	de novo	de novo	de novo	de novo	de novo	de novo	de novo	NA	de novo	de novo	de novo	de novo	de novo
Genome molecular analysis	Exome Sequencing	Exome Sequencing	Exome Sequencing	Exome Sequencing	Exome Sequencing	Exome Sequencing	Exome Sequencing	Exome Sequencing	Exome Sequencing	Exome Sequencing	Exome Sequencing	Exome Sequencing	Exome Sequencing	Exome Sequencing	Exome Sequencing	Exome Sequencing	Exome Sequencing	Exome Sequencing	Exome Sequencing	Exome Sequencing	Autism/ID Expanded Panel	Exome Sequencing	Exome Sequencing	Exome Sequencing	Whole Genome Sequencing
Family history
Origin	German/Turkish	Caucasian (Norwegian, Swedish grandmother)	Caucasian	Caucasian (German, Irish)	Caucasian	Caucasian (English, Croatian)	Caucasian	Hispanic (White)	Caucasian	Caucasian (German, Russian, Ashkenazi Jewish, Scottish, English, Irish)	Chinese	Caucasian - mixed Eur (German, Norwegian), Native American	Caucasian	Irish (White)	Caucasian (Northern Europen)	Turkish	White (French Canadian, German, Jewish, Caucasian/European, possibly English)	White non-hispanic (German/Irish)	Caucasian	Serbian	Caucasian	Causcasian, African American	Caucasian (Irish/Czech/German)	African, Norwegian, Dutch, German	Caucasian
Consanguinity	-	-	-	-	-	-	-	-	-	-	-	-	-		-	-	-	-	-	-	-	-	-	-	-
Family history	Unremarkable	Unremarkable	Mother had seizures in the first 2 years of life, normal development	Unremarkable	Unremarkable	Father and paternal aunt and uncle all have ADHD and other family members have learning difficulties, maternal grandfather has bipolar disorder	Unremarkable	Unremarkable	Unremarkable	Unremarkable	Unremarkable	Unremarkable	Unremarkable	Unremarkable	Unremarkable	Unremarkable	Unremarkable	Sister: ADHD	Unremarkable	Mother deceased at the age of 62 years of cancer	Brother: high functioning Autism, "Asperger's Syndrome" and sensory processing disorder	Maternal half-sister: born premature 32 weeks gestation. Maternal half-brother: born with heart murmur, ADHD, possible Asperger's. Maternal half-brother: born with a "hole in the throat", bilateral post axial polydactyly on the hands.	Mother: sensorineural hearing loss	Maternal uncle: intellectual disability	Unremarkable
Siblings	1 brother, 1 sister: healthy	1 full brother: unaffected	-	1 full sister: unaffected	2 paternal half sisters: unaffected	Brother: ADHD	Full brother, paternal half-brother, two half-sisters: all healthy	Brother: ADHD, Sister: mild neurocognitive delay	None	brother: unaffected	None (mom is currently pregnant, fetus unaffected)	2 full sisters: unaffected	Sister: healthy	Brother: healthy	Half brother: unaffected	Sister: healthy	Two brothers: unaffected	Sister: ADHD	None	Sister: diabetes, cardiomyopathy, cardiac insufficiency	Brother: high functioning Autism, "Asperger's Syndrome" and sensory processing disorde	Maternal half-sister: born premature 32 weeks gestation. Maternal half-brother: born with heart murmur, ADHD, possible Asperger's. Maternal half-brother: born with a "hole in the throat", bilateral post axial polydactyly on the hands.	3 sisters, all healthy	1 brother: healthy; paternal half sister: ADHD	1 brother: healthy
Prenatal findings	Polyhydramnios, short extremities	No complications	Uneventful pregnancy	Unremarkable	None reported	Polyhydramnios (from 7 months)	Uneventful pregnancy			None	Oligohydramnios, reduced fetal movements, cleft lip on USS	Maternal bleeding at 4 months gestation, Mother: wellbutrin, adderall, synthroid	Polyhydramnios, macrocephaly, shorter limbs	Normal	Unremarkable	Polyhydramnios, pyeloureteral junction stenosis with hydronephrosis	Uneventful pregnancy	Pregnancy complicated by maternal food poisoning at 5 months gestation and premature labor at 37-1/2 weeks' gestation due to a maternal UTI treated with antibiotics	Unremarkable	NA	Cysts on the umbilical cord; reportedly normal karyotype by anmniocentesis	"signs of dwarfism", nuchal cord during delivery	None	Macrocephaly, choroid plexus cyst, suspected short limbs; normal microarray	None
Gestational age at birth (weeks)	39+4 weeks	38+6 weeks	40 weeks (vaginal delivery)	39 weeks (normal spontaneous vaginal delivery)	40 weeks (C-section after no fetal movement)	Born at term	Born at term (normal spontaneous vaginal delivery)	39 weeks (induced vaginal delivery, mother was in vehicular accident week before delivery, but no fetal distress)	39 weeks (vaginal vertex delivery)	39 weeks	40+0 weeks (emergency lower segment caesarean section for fetal distress)	38+6 weeks (C-section)	40 weeks (C-section for failure to to progress)	40 weeks (C-section for fetal distress)	40 weeks	36 weeks	40 weeks	37.5 weeks (vaginal delivery)	Born at term	41 weeks	40 weeks	37 weeks	41 weeks	38+4 weeks	40 weeks
Perinatal period		Apgar 9/10	Apgar 10/10			Needed nasogastric feeds initially		One day of phototherapy, discharged on second day of life, feeding problems early in infancy	Jaundice, large for gestational age with hypoglycemia and difficult latch			Apgar 8,9								10 min post partum cyanosis, dysmorphic features were noted post partum, bloated abdomen, talipes calcaneus both feet		Stopped breathing, possibly put on oxygen	Feeding difficulties	Transient tachypnea
Growth parameters at birth
Birth length (percentile)	51 cm (42%)	47 cm (5%)	48 cm (25%)	NA	50.8 cm (25-50%)	NA	NA	48.26 cm (5-10%)	52.1 cm (25-75%)	53.3 cm (89.6%)	53cm (59%)	49.5 cm (16%)	50.8 cm (69%)	NA	52.1 cm (25-75%)	49.5 cm (25-75%)	53.3 cm (25-75%)	NA	NA	50 cm (9%)	Within normal range	48.3 cm (21%)	within normal range	52.1 cm (59%)	56.5cm (75%) (at 6 weeks)
Birth weight (percentile)	3232 g (33%)	3296 g (25%)	2930 g (25%)	3374 g (53%)	3033 g (15%)	3402 g (25-75%)	3405g (25-75%)	3770 g (85%)	4470 g (>97%)	3960 g (79.9%)	3380 g (29%)	3530 g (56%)	3950 g (90%)	1360 g (<1%)	3799 g (66%)	3750 g (98%)	3515 g (40%)	2600 g (9%)	NA	3520 g (32%)	3345 g (26%)	3289 g (66%)	3374 g (47%)	3600 g (67%)	3500 g (50%)
Head circumference (percentile)	36 cm (83%)	34.5 cm (25%)	32.5 cm (10%)	NA	Within normal limits	NA	NA	NA	NA	35.6 cm (45.5%)	35 cm (32%)	35.5 cm (58%)	at 2 week check up: 40 cm (>98%, Z-score +3.69)	0.7	NA	35.5 cm (86%)	NA	NA	NA	37 cm (80%)	NA	NA	within normal range	35.6 cm (64%)	37 cm (98%)
Macrocephaly (including relative macrocephaly)	-	-	-	NA	-	NA	NA	NA	NA	-	-	-	+	-	NA	-	NA	NA	NA	-	NA	NA	-	+ (relative macrocephaly)	+	3/14	0.214286
Short Stature	-	-	-	NA	-	NA	NA	-	-	-	-	-	-	NA	-	-	-	NA	NA	-	-	-	-	-	-	0/19	0
Age at assessment	14 months	1 year 9 months	4 years 1 month	5 years 5 months	5 years 7 months (OFC) & 5 years 8 months (height, weight)	8 years 1 month	16 years 4 months	17 years 8 months	2 years 8 months	3 years 5 months (OFC) & 3 years 11 months (height, weight)	3 years 10 months	4 years 8 months (OFC) & 7 years 3 months (height, weight)	2 years 1 month (OFC) & 6 years 3 months (height, weight)	2 years 9 months	7 years 10 months	9 years 1 month	19 years 6 months	19 years 10 months	23 years	30 years	9 years 10 months	15 months	9y 9m	2 years, 0 months, and 2 years, 5 months	17 years 2 months
Height	75.2cm (18%)	80 cm (7%)	98 cm (10%)	Not documented	108.14 cm (11%)	123 cm (10%)	156.8 cm (17%)	148.5 cm (1%)	88 cm (10.2%)	104.1 cm (68.4%)	93 cm (1%)	118 cm (8%)	116 cm (75%)	0.75	140 cm (98%)	127.3 cm (3%)	170 cm (18%)	170 cm (18%)	NA	166.8 cm (9%)	0.674	67.5 cm (<1%)	0.35	50.4 cm (89.82%)	160 cm (35%)
Weight	9.9kg (51%)	10.2kg (10%)	16.5 kg (25%)	Not documented	20.3 kg (49%)	22.4 kg (10%)	69.4 kg (84%)	60.8 kg (69%)	13.2 kg (33.2%)	17.7 kg (76.3%)	15 kg (25%)	19.5 kg (4%)	24.5 kg (90%)	0.75	45 kg (99%)	26.9 kg (25-50%)	56.7 kg (7%)	77.3 kg (70%)	NA	34.8 kg (<1%)	0.347	7.90 kg (<1%)	0.2	13.1 kg (63.55%)	67 kg (78%)
OFC	46.7 (63%)	48.5cm (55%)	49.2 cm (10-25%)	Not documented	52.4 cm (87%)	52.8 cm (75%)	56 cm (94%)	58.8 cm (>98%)	54.5 cm (>98%)	52.5 cm (90.2%)	NA	53 cm (88%)	54.5 cm (>98%)	50.5 cm (75%)	57.7 cm (>99%)	55.8 cm (>97%)	NA	58.5 cm (>99%)	NA	56cm (73%)	>98%	49 cm (90%)	0.997	85.1 cm (29.95%) (relative macrocephaly)	NA
Short Stature	-	-	-	NA	-	-	-	+	-	-	+	-	-	-	-	+	-	-	NA	-	-	+	-	-	-	4/23	0.173913
Macrocephaly (including relative macrocephaly)	-	-	-	NA	-	-	-	+	+	+ (relative macrocephaly)	NA	-	+	-	+	+	+ (reported in infancy)	+	NA	-	+	-	+	+	NA	11/21	0.52381
Development
Developmental delay	+	+	+	+	+	+	+	+ (no gross motor delay)	+	+	+	+	+	+	+	+	+	+ (development was described as normal until 2 years of age)	+	+	+	+	+	+	+	25/25	1
Speech delay	+	+	+	+	+	+	+	+	+	+	+	+	+	+	+ (receptive language much better)	+	+	+	+	+	+	+	+ (first words at 2.5 years)	+	+	25/25	1
Motor delay	+	+	+	+	+	+	+	-	+	+	+	+	+	+	+	+	+	+	+	+	+	+	+	+	+	24/25	0.96
Intellectual disability	NA	+	+	+	NA	NA	+ (not independent for activities of daily living)	+	NA	+	NA	+	NA	+	NA	+	+	+	+	+	+	NA	-	NA	+	15/16	0.9375
Level of intellectual disability	NA	NA	Mild	NA	NA	NA	Profound	Moderate	NA	NA	NA	Borderline intellectual functioning	NA	NA	NA	Mild	Severe	Mild	Moderate	not formally tested, but estimated moderate (to severe)	Mild	NA	NA	NA	Mild (to Moderate)
Head control	+	NA	NA	NA	NA	Smile at 6 months, eye contact at 3 months	NA	NA	NA	+ (4-6 months)	+	NA	+ (6 months)	+ (12 months)	+ (4 months)	NA	Within normal range	+	NA	NA	+	+	NA	+ (2 months)	+
Grabbing	Limited	+ (4 months, holding toy)	NA	NA	NA	NA	NA	NA	NA	+ (9 months)	+	NA	+ (8 months)	+ (24 months)	NA	NA	Within normal range	+	NA	NA	+	NA	NA	+ (8 months)	+
Sitting without assistance	-	+ (12 months)	+ (at 8-9 months)	+ (14 months)	+ (12 months)	+ (8-9 months)	NA	NA	+ (11 months)	+ (12 months)	+ (7-8 months)	+ (9-12 months)	+ (12 months)	+ (24 months)	+ (14 months)	+ (12 months)	+ (sitting briefly at age 1 year, sitting well independently at 17 months)	+	+ (15 months)	+ (1.5 years)	+ (2 years)	+ (with assistance at 15 months)	+ (6 months)	+ (18 months)	+ (8 months)
Standing without assistance	-	NA	+ (start at 19 months)	NA	+	NA	NA	NA	NA	+ (21 months)	+ (standing for a few seconds around 2 years)	+ (start at 12 months)	+ (2 years)	+ (30 months)	+ (32 months)	NA	+ (21 - 22 months)	+	NA	NA	NA	-	NA	-	+ (20 months)
Walking without assistance	-	+ (18 months)	+ (start at 20 months)	+ (19 months)	+ (2-3 years)	+ (23 months)	+ (after 2 years old)	+ (15 months)	+ (14-15 months)	+ (2 years 3 months)	+ (start at 4 years 2 months	+ (start at age 23 months)	+ (2 years)	-	+	+ (30 months)	+ (23 months)	+ (10 months)	+ (2.5 years)	+ (3 years)	+ (3 years)	-	+ (17 months)	+ (2 years, 5 months)	+ (2 years)
Pulling to stand	-	+ (14 months)	+ (start at 17 months)	NA	+	NA	NA	+ (12 months)	NA	NA	NA	NA	+ (20 months)	+ (30 months)	-	NA	+ (delayed)	+	NA	NA	+ (delayed)	-	NA	+ (2 years)	+ (22 months)
Non-Ambulatory	+	-	-	-	-	-	-	-	-	-	-	-	-	+	-	-	+	-	-	-	-	+	-	-	-	4/25	0.16
Babble repetitive syllables (ba. ba. ba)	-	+ (7 months)	+ (at 17 months)	NA	+	NA	-	Only cooing in 1st year of life	+	+ (17 months)	-	+	+ (2 years)	- (no speech yet)	NA	NA	- (never had quite normal babbling)	NA	NA	NA	+	-	NA	+ (2 years)
Say a few words ("mama")	-	+ (8 months: "papa"; 1 year: "mama, no, bye, look")	+ (at 19 months)	+ (12 months)	+	NA	-	+ (after 1 year of age)	-	-	-	+	+ (3 years)	-	+ (24 months)	+ (19 months)	- (he may have approximated the words, but no typical words like "mama dada")	NA	+ (20 months)	+ (7 years)	+ (3 years)	-	+ (delayed, around 2.5 years)	-	+ (2 years)
2-3 word sentences	-	+ (start at 1 year 7 months)	-	+ (18 months)	+ (~3 years)	-	-	+ (3 years)	-	-	-	+ (at 3 years)	+ (4 years)	-	+ (36 months)	NA	-	NA	NA	NA	+ (4 years)	-	+ (now fluent speech, long sentences)	-	+ (3 years)
Speaks 50 words and understands more	-	-	-	NA	+	-	-	NA	-	-	-	+	+	-	+ (4 years; understands far before he could speak)	+ (30 months)	-	NA	+	+ (30 years)	+	-	+ (now fluent speech, long sentences)	-	+ (3 years)
Speaks in short sentences	-	-	-	+ (2-3 years)	+ (~3 years)	-	-	+ (4.5 years)	-	-	NA	+ (3-4 years)	+ (5 years)	-	+ (4.5-5 years)	NA	-	NA	NA	+ (now at 30 years: speaks in short sentences, can understand german and serbian laguage, is able to understand and follow simple instructions)	+	-	+ (now fluent speech, long sentences)	-	+ (3 years)
Non-verbal	+	-	-	-	-	+ (signing about 100 words by 4 years)	+ (some signs)	-	+	+	+	-	-	+	-	-	+ (never spoke words, but likely there is some comprehension but unclear to what degree; at one point could sign more, but would lose the signs if not reinforced regularly)	-	-	-	-	+	-	+	-	10/25	0.4
Behavioural findings
Autism spectrum disorder (ASD)	-	-	-	-	+	NA	+	+	-	+	+ (severe)	+	+ (diagnosed at 5 years old)	-	-	+	+ (PDD-NOS is a better description of his clinical history)	-	NA	Not formally tested, rather not	-	NA	- (social pragmatic communication disorder)	NA	+	10/20	0.5
Attention deficit hyperactivity disorder (ADHD)	-	-	-	-	-	Not formally diagnosed	-	-	-	-	-	-	+	-	NA	-	-	+	NA	NA	+	NA	+	NA	-	4/19	0.210526
Other	-	NA	-	-	Expressive language disorder; sensory integration disorder	Self-abusive, aggressive towards other children	Aggressive outbursts - sometimes requiring Lorazepam	NA	-	Described as "always active"	NA	Generalized Anxiety Disorder with obsessive-compulsive disorder features	A lot of sensory seeking behavior, pulling/grasping clothes and hair, jumping, arm and hand flapping	-	NA	-	Mood disorder (not otherwise specified) and sleep disorder; history of self-injury	Anxiety, obsessive compulsive disorder	NA	NA	NA	NA	generalized anxiety disorder, slow processing speed	NA	dyspraxia, slow and steady with activities but can get distracted
Neurological findings
Seizures	-	NA	+	-	-	-	+	-	-	-	-	-	-	-	NA	+ (partial epileptic seizures treated with carbamazepine)	+ (one cluster seizure by age 4, no anti-epileptic drugs by age 12)	-	-	-	-	-	-	- (concerning clinical episodes but normal EEG)	-	4/23	0.173913
Abnormal EEG (-/+)	Not performed	-	+ (diffuse epileptiform anomalies during falling asleep)	Not performed	-	-	NA	- (14 years: normal)	Not performed	- (awake and asleep EEG performed at age 3 was normal)	-	Not performed	-	-	Not performed	+ (left sided spike-wave complexes)	+ (EEG done at about age 4 years: abnormal; EEG at 10 years: normal)	-	Not performed	NA	Not performed	Not performed	+ (sporadic delta more than theta focal slowing in R frontal-temporal-parietal region in setting of hyperventilation, rhythmic eye blinking consistent with eyelid closure blepheraoclonus)	-	NA	4/14	0.285714
Interaction	Poor eye contact	Interactiv	+	Interactive	Interactive	NA	ASD	ASD	NA	Limited	Limited - only with familiar people	Interactive	ASD	-	NA	ASD	Makes eye contact and works to get attention, smiles and raises his eyebrows to be funny, can be charming	NA	NA	Friendly, quiet, cooperative, witty	Friendly, sociable	NA	mildly impaired, friendly, quiet	Good eye contact, responds to name	Quiet unless with familiar people, then very engaged and talkative
Nystagmus	-	-	-	-	NA	-	-	-	NA	-	-	-	-	-	NA	During epileptic seizures	-	- (Partial restriction in vertical upgaze. Otherwise, extraocular movements intact.)	-	-	-	-	-	-	-	0/23	0
Hypotonia	+ (axial)	+ (mild; during cyclic vomiting/pain attacks: moderate)	+	+	+ (dynamic tone: periods of "floppy" while other times tight)	-	-	+ (as infant)	+	+	-	+ (mild-moderate muscle weakness)	+	+	+	+ (axial)	+ (hypertonic limbs and hypotonic torso)	-	+ (during infancy)	+	+ (history of hypotonia, now resolved)	+	+	+ (mild)	+	21/25	0.84
Spasticity	-	-	-	+	+	-	-	+ (increased tone as adult)	-	-	-	-	-	-	+	-	+ (hypertonic limbs and hypotonic torso)	+	NA	NA	-	-	+ (hamstrings)	-	-	7/23	0.304348
Rigor	-	-	-	-	+	-	-	+	-	-	-	-	+	-	NA	+	-	NA	NA	NA	-	-	-	-	-	4/21	0.190476
Ataxia	-	-	-	+	+ (related to CP)	-	-	-	-	-	-	-	-	-	NA	+ (slightly, widely-based gait)	+ (progressive gait disturbance starting at age 13; non-ambulatory by age 15)	-	+	-	-	-	-	NA	+	6/23	0.26087
Brady-/hypokinesia	+	-	-	-	-	+ (poor facial expression)	-	+	-	-	-	-	-	+	NA	-	-	-	-	+ (hypokinesia, very slow movements)	-	-	+ (subtle)	-	-	6/24	0.25
Dystonia	-	+ (increasing intermittent dystonic movements, start 1y 7m. Extremities, core and neck)	-	-	+	+ (raises right arm and abducts shoulder)	-	-	-	-	-	-	-	-	+	-	-	-	+ (generalized dystonia)	-	-	-	-	-	-	5/25	0.2
Others				Diagnosis of Cerebral Palsy	Dysarthria, anarthria, staring spells								Swollen optic nerve (stable)					Episodic encephalopathy (with mildly inflammatory cerebrospinal fluid) Diagnosed with ADEM and optic neuritis; may be unrelated or has exacerbated neurological proglems; episodes of arm jerking, staring spells, as well as episodes of sweating and flushing. Tremor with reaching.				ventriculomegaly	gait abnormalities (stands with knees partially flexed; runs with arms extended at sides), brisk reflexes; mild speech articulation impairment		gait abnormalities (walks with stiff legs and out-turned feet), difficulties with coordination and balance
Additional findings
Abnormalities of the cardiovascular system	-	-	-	-	-	+ (mild pulmonary valve stenosis)	-	-	-	- (2/6 vibratory murmur at birth. No ongoing cardiac issues)	-	-	-	-	+ (dilated aortic root, patent foramen ovale, supraventricular tachycardia)	-	-	-	NA	-	+ (atrial septal defect; aberrant right brachiocephalic artery)	NA	-	+ (AV Block, normal echocardiogram)	-	4/23	0.173913
Respiratory symptoms	+ (pneumonia postnatal)	-	-	-	+ (mild obstructive sleep apnea; shortness of breath)	NA	-	-	-	+ (frequent upper respiratory infections)	-	-	-	+ (recurrent chest infections)	NA	+ (frequent upper respiratory tract infections)	+ (airway clearance disorder; has an airway clearance vest and cough assist machine)	-	NA	-	NA	-	-	+ (frequent symptoms due to aspiration)	+ (prone to lengthy chest colds)	8/21	0.380952
Gastrointestinal disorder	-	+ (constipation, cyclic ventricular retention, vomitting and worsening of constipation)	+ (constipation)	-	+ (gastritis, constipation, reflux)	+ (constipation)	+ (gastroesophageal reflux, eosinophilic esophagitis, rumination)	-	+ (history of rectal prolapse)	+ (history of umbilical hernia, ileocolic intussusception)	+ (longstanding vomiting)	+ (constipation)	+ (generally loose stools, often has a distended stomach)	-	NA	+ (obstipation treated with movicol)	+ (reflux, poor motility in lower GI tract, dysphagia)	+ (history of irritable bowel syndrome, gastroesophageal reflux, and ulcers)	NA	+ (post partum bloated abdomen, coeliac disease, gastroesophageal reflux, hemifundoplicatio at age 14 years; intestinal dysplasia typ B, frequent anemia)	+ (history of dysphagia, chronic constipation)	+ (abdominal distension, constipation, failure to thrive)	+ (constipation)	+ (swallowing studies show aspiration of liquids; nasogastric tube placed for fluids)	-	18/23	0.782609
Disorder of the visual system	+ (delayed maturation of visual pathway, strabismus convergens)	-	-	-	+ (amblyopia)	-	-	+ (intermitent exotropia, bilateral lateral rectus recessions, myopia treated with glasses)	+ (mild strabismus in the left)	+ (left lacrimal duct stenosis, evaluated for possible Horner syndrome / third nerve palsy (left pupils smaller and less reactive than right) at 5 months. Diagnosis of exotropia and anisocoria. History of bilateral eye surgery exotropia.)	-	+ (esotropia and hyperopia)	+ (swollen optic nerve)	-	NA	-	+ (visually impaired)	+ (legally blind without his contacts, no specific diagnosis)	NA	+ (strabismus)	-	+ (anisocoria)	+ (optic nerve pit on the left, exotropia)	NA	-	12/22	0.545455
Hearing abnormalities	+ (bilateral hearing loss )	-	-	-	+ (right-sided SNHL)	+ (moderate to severe bilateral sensorineural deafness, attends school for the deaf)	-	-	-	-	+ (right sensorineural hearing deficit, recurrent otitis media (grommets in situ))	-	-	-	+ (conductive hearing impairment)	-	-	+ (moderate conductive and sensorineural hearing loss bilaterally, requires hearing aids)	NA	-	+ (Bilateral conductive hearing loss; congenital left ear anomaly)	-	+ (mild SNHL bilaterally)	NA	-	8/23	0.347826
Skin disorder	-	-	-	-	+ (history of hemangioma on right shoulder which resolved; hyperhydrosis)	NA	NA	+ (blepharitis)	-	+ (eczema)	-	-	+ (irregularly shaped hyperpigmened macule, right groin)	-	NA	-	+ (eczema)	+ (no unusual birthmarks or rashes, some raised pale red spots on abdomen, face always seems to be red, hairiness of the body more than expected based on other family members)	NA	-	+ (eczema)	-	+ (pale skin, flushes easily, keratosis pilaris, freckling; gets cold very easily with perioral cyanosis)	-	+ (mild keratosis pilaris on upper arms)	8/21	0.380952
Skeletal features	-	-	+ (pes planus)	-	+ (short limbs)	+ (pectus carinatum, clinodactyly, pes planus)	+ (tapered fingers)	+ (short stature)	+ (stiff 5th fingers bilaterally but no contractures, flaw feet, low tone, plagiocephaly)	+ (history of positional plagiocephaly, bilateral pes planus, uses supra-malleolar orthoses currently)	-	-	- (broke R tibia after slipping on toy on floor (age 3.5y), broke L femur slipping on toy on floor (age 4.5y))	+ (pectus carinatum)	+ (tapered fingers)	+ (short limbed short stature)	+ (ulna and radius had "reversed measurements", delayed ossification, tapered fingers)	+ (thickening of facial features since age 13, thickened joints in the hands and wrists without evidence of arthritis, multiple surgeries for hammer toes bilaterally, short but well formed nails)	NA	+ (very slender, dystrophic habitus, thoracic kyphosis 65°)	+ (kyphosis, femur fracture x2; metaphyseal dysplasia of tibia and fibula)	-	+ (very slender)	+ (mild rhizomelic limb shortening)	+ (tapered fingers)	17/24	0.708333
Urinary symptoms	-	+ (intermittent urinary retention with need of catheterization)	-	-	-	NA	-	-	-	+ (history of bilateral hydroceles at birth. Did not require surgical intervention)	-	-	-	-	+ (hydronephrosis, dilated uereters)	+ (pyeloureteral junction stenosis)	+ (urinary retention - catherized about 3 times per day)	-	NA	-	-	-	-	-	-	5/23	0.217391
Immune system disorder (+/-)	-	-	-	-	-	NA	NA	-	-	-	-	-	-	-	NA	-	-	-	NA	-	NA	-	-	-	-	0/20	0
Others	-	Suspected steroidchain defect. Not concluded. Increased 11-deoxycortisol and low aldosterone values.	NA	-	Easy bruising, disruptive sleep pattern	NA	Galactorrhea (likely due to risperidone), tapered fingers	-	-	drools frequently	-	-	Drools - takes glycopyrolate, takes vitamin D for bone health	-	bad nosebleeds, severe bleeding after tonsillectomy	-	hematologic: pelger huet anomaly	Skin: erythema of the cheeks bilaterally. He has a follicular erythematous rash on the upper arms. There are some small, red, raised spots on his abdomen which could represent angiokeratoma but are not classic for this. He has normal texture of his scalp hair. He does have hair on his lower back.	NA	Very thin, meagre, little subcutaneous fat, very long and slender fingers and toes	right inguinal hernia	umbilical hernia	epistaxis	ear ventilation tubes for recurrent otitis media, AV block is progressive; pacemaker placement is anticipated	NA
Radiological findings
Brain MRI findings	12 months: enlarged ventricles Reanalysis (05/2020): Hypoplasia (or atrophy) of the inferior part of the cerebellar vermis. Dilatation at the trigonum of the lateral ventricles.	10 months: normal findings 20 months: normal findings, including caput/medulla spectroscopy and adrenal glands; Reanalysis (05/2020): Hypoplasia (or atrophy) of the inferior part of the cerebellar vermis. Dilatation at the trigonum of the lateral ventricles.	14 months: normal findings Reanalysis (05/2020): Hypoplasia (or atrophy) of the inferior part of the cerebellar vermis. Dilatation at the trigonum of the lateral ventricles.	5 years 1 months: Unchanged mild signal abnormalities in both frontal lobes. Confluent T2/FLAIR hyperintensities in the periventricular parietal-occipital lobes are again seen. These have a characteristic appearance and location for terminal zones of myelination admixed with benign perivascular spaces. Two small adjacent cysts in the periventricular right temporal lobe have each increased in size…	3 years: Impression - unremarkable MRI of the internal auditory canals and brain	Not done	5 years: normal brain MRI and MRI spectroscopy	14 years: normal	Findings consistent with benign external hydrocephalus, second brain MRI completed approximately 1 year later showed stable mild enlargement of lateral and 3rd ventricles	No significant abnormalitiy identified on limited / Incomplete study. The patient was not sedated for the study. Sagittal T1 and axial T2 weighted images were performed. Diffusion-weighted imaging not performed.	24 months: normal Reanalysis (05/2020): Hypoplasia (or atrophy) of the inferior part of the cerebellar vermis. Dilatation at the trigonum of the lateral ventricles.	4 years 1 month: Possible pituitary hypoplasia. Otherwise negative.	13 months: normal; 4 years: normal	Normal	7 years: Suprasellar arachnoid cyst Reanalysis (05/2020): Hypoplasia (or atrophy) of the inferior part of the cerebellar vermis.	5 years: Slight external hydrocephaly and large virchow-robin (perivascular) spaces Reanalysis (05/2020): Hypoplasia (or atrophy) of the inferior part of the cerebellar vermis. Dilatation at the trigonum of the lateral ventricles.	13 years: Mild chronic colpocephaly with mild periventricular leukomalacia and mild inferior vermian hypoplasia/Dandy-Walker variant Reanalysis (05/2020): Hypoplasia (or atrophy) of the inferior part of the cerebellar vermis. Dilatation at the trigonum of the lateral ventricles.	15 years: some T2 hyperintensities in the subcortical white matter that are somewhat nonspecific and posteriorly present 18 years: similar to previous, relatively low NAA in the right basal ganglia and cerebellum and probable small lactate peaks in the right parietal and right cerebellum. Findings are nonspecific Reanalysis (05/2020): Hypoplasia (or atrophy) of the inferior part of the cerebellar…	NA	11 years: Hypoplastic vermis. Slightly enlarged ventricles. Periventricular signal abnormalities similar to periventricular leucomalacie	Nonspecific patchy periventricular white matter T2 hyperintensities. Ventriculomegaly unchanged from prior. Slightly foreshortened brainstem. Bilateral optic disc elevation, nonspecific, consider correlation with funduscopic exam. Negative MR angiogram of the circle of Willis	Mildly enlarged ventricular system with transependymal flow	Multiple foci of abnormal elevated signal on the T2 weighted images in the bifrontal white mater that are nonspecific but that raise concern for microangiopathy; otherwise normal brain and spine MRI	12 months: subjectively decreased cerebral volume for head size, otherwise normal	4 years: no abnormalities found
Brain MRI abnormalities	+	+	+	+	-	NA	-	-	+	-	+	+	-	-	+	+	+	+	NA	+	+	+	+	-	-	15/23	0.652174
Others	Ultrasound (muscles): Fatty and atrophic degeneration (with focus on the thighs)	Abdominal ultrasound: several times - ventricular retention, urine retention; Xray total sceleton: no dysplasia/pathological findings; Ventricular/duodenal xray with contrast: small hiatal hernia. Reflux	-	-	X-Ray Neck soft tissue (10/31/2016) noted moderate adenoidal hypertrophy with moderate narrowing of the nasopharyngeal airway; CT Temporal Bones without contrast (12/15/2015) noted calcifications of the superior ligament of the malleolus, bilateral; otherwise normal CT; Bone survey (10/30/2014) - normal skeletal survey; X-Ray Chest (2/13/17) noted low lung volumes, elevation of the left hemidiaph…	NA	NA	NA	NA	NA	Ultrasound (renal): normal	-	NA	Normal metabolic tests	Normal bone age	-	NA	NA	NA	NA	NA	-	NA	NA	NA
Dysmorphic features
Dysmorphic facial features	NA	+	+	+	+	+	+	+	+	+	+	+	+	-	+	+	+	+	+	+	+	+	+	+	+	23/24	0.958333
Broad nasal bridge (+/-)	NA	+	-	-	-	+	+	-	-	+	-	-	+	-	NA	+	-	- (ridge over nasal bridge)	NA	+	+	-	-	-	+	9/22	0.409091
Anomalies of the ears (+/-)	NA	-	-	-	+ (bilateral low set and posteriorly rotated)	+ (small ears with overfolded helices, posteriorly roated with anteverted lobes)	-	-	-	+ (low set and posteriorly rotated with overfolded helices)	+ (antihelix prominence, right preauricular skin tags (removed))	-	+ (prominent, slightly low set and posteriorly rotated)	-	NA	+ (thickened and protruding ear helices, a little underdevelopment of the helix)	+	+ (normal shaped ears; well formed, right periauricular tag)	NA	+ (slightly deep set, slightly dysplastic, large ears)	+ (congenital left ear anomaly, left ear with crumpled upper helix, right ear is low set)	+ (posteriorly rotated)	+ (thickened helices, low-set)	+ (low set, overfolded)	+ (slight)	14/22	0.636364
Others		Hyperteleorism, epicanthal fold, protruding forehead, slightly short neck	long and smooth philtrum, thin upper lip	striking dysmorphic features, epicanthal folds and hypertelorism	high-arched palate, fused R lower incisor	bilateral epicanthal folds, deep infraorbital creases, poor facial expression, deep voice, pectus carinatum, hypertelorism, right lateral incisor fused with first bicuspid, clinodactyly, high palate, small mouth	high broad forehead, downslanting corners of mouth, tapered fingers	exotropia left eye, facial asymmetry, wide spaced eyes (telecanthus)	Very macrocephalic. Plagiocephaly. Ears small. Nostrils flare out a bit. Broad forehead. Holds tongue outside mouth often. Short upturned nose. Mildly coarse.	thick hair; hyperteloric, epicanthal folds, small upturned nose, flat philtrum, v shaped upper lip	Left cleft lip (repaired)	high, arched palate, thin upper lip, extra hair whorl in front	frontal upsweep, widely spaced teeth, mild retrognathia, downslanting palpebral fissures	curly hair	Coarse facial features, macrocephaly with frontal bossing , macrostomia, tapering digits	downturned corners of mouth, coarse facial features, prominent eyebrows, slightly grey slerae	brilliant blue eyes with speckled white overlay on the irides; eyelashes long and well formed; ocular alignment appears normal	Macrocephaly noted. Coarse facial features. Thickening of facial features since age 13. Slightly elongated head shape. Ridge over the nasal bridge noted. Low anterior hairline. Deep-set eyes. Epicanthal folds. Down-turned corners of the mouth. Smoothened philtrum, slightly shortened. Small teeth. Prognathism. Rounded chin. Sloped shoulders. Wide wrists, Flat feet. Intoeing. Overriding second toes.	smooth philtrum, downslanting palpebral fissures, epicanthal fold, dental crowding	exotropia left eye, sligthly wide interpupillar distance, short eyebrows,long nose, long face, severe maxillar prognathism, deep median furrow of the tongue	long eyelashes, left ear with crumpled upper helix, right ear is low set, crowded teeth, protuberant belly, decreased muscle bulk; contractures of thumbs (not able to be passively extended), walks with bent knees and elbows but can be passively straightened, kyphosis, undescended testicle s/p repair, short stature when younger now resolved, submucousal cleft palate, congenital joint contractures,…	down slanting palpebral fissures, hypoplastic nipples, bulbous nose, and long philtrum. hypoplastic 5th digit toenails, abnormal fat pads, clinodactyly,	mildly large forehead, downslanting palpebral fissues, thin upper lip with downturned corners of mouth, mouth held partially open with tongue protruding at rest	coarse facial features, capillary malformation on forehead, thick eyebrow, periorbital fullness, epicanthic folds, thick ala nasi, full lips, mild prognathism, small umbilical hernia	very thick hair, broad brow and nasal bridge
Prior genetic testing				normal mitochondrial sequencing, microarray revealed arr[GRCh37] 22q13.33(50969206_51144638)x3 pat inherited from a healthy father	Skeletal Dysplasia Panel by NGS (10/18/2013): COL1A1, COL1A2, COL2A1, COMP, SLC26A2, FGFR3, FLNA, HSPG2, SOX9, TRPV4 - resulted with two variants of uncertain significance in HSPG2 gene, c.5755C>T paternally inherited, c.8848G>A maternally inherited; Microarray identified 121kb deletion at 1q21.3 (28897050-28959330), paternally inherited, benign; Russell-Silver testing resulted normal	Noonan syndrome panel negative, normal GJB2 and GJB6, normal microarray, pathogenic homozygous STRC gene deletion	karyotype, chromosome oligonucleotide array, Angelman, MECP2 - all normal	Copy number variant analysis at Baylor Genetics	Invitae overgrowth and macrocephaly syndromes panel normal, mito genome identified two maternally inherited homoplasmic VUSs in MT-ATP6 and MT-ND1, microarray normal	Fragile X testing, microarray	Fragile X testing, microarray	normal microarray, SMA testing	CMA	normal array, PWS and fragile X	Exome sequencing - originally normal		microarray normal, fragile X testing normal	Chromosome microarray: normal, Fragile X testing: normal, Intellectual disability/developmental delay next-generation sequencing panel: negative, mitochondrial DNA testing: homoplasmic variant m.14858G>A inherited from the patient's mother (therefore, it was thought that it is of no clinical significance)		Normal karyotype, normal molecular karyotype		normal SNP microarrray	CMA normal	Normal chromsomal microarry by amniocentesis. Postnatally, normal skeletal survey, methylation studies for Beckwith-Wiedemann syndrome, and sequncing panel for metabolic disorders.	Karyotype: normal, Fragile-X-Testing: normal
Legend: +: present. -: absent. NA: not available. OFC: occiptofrontal head circumference
